# Supplementary material for: Critical Assessment of Protein Cross-Linking and Molecular Docking: An Updated Model for the Interaction Between Photosystem II and Psb27
Source: Front Plant Sci. 2016 Feb 18;7:157. doi: 10.3389/fpls.2016.00157 (PMC4758025; doi:10.3389/fpls.2016.00157)
Supplement: Supplementary file 2 [file Data_Sheet_2.ZIP]

Archive with 3 entries (2 files):
- Psb27_model.pdb
- __MACOSX/
- __MACOSX/._Psb27_model.pdb
