# Supplementary material for: Critical Assessment of Protein Cross-Linking and Molecular Docking: An Updated Model for the Interaction Between Photosystem II and Psb27
Source: Front Plant Sci. 2016 Feb 18;7:157. doi: 10.3389/fpls.2016.00157 (PMC4758025; doi:10.3389/fpls.2016.00157)
Supplement: Supplementary file 2 [file Data_Sheet_2.ZIP › Psb27_model.pdb]

ATOM      1  N   PRO A  26      -6.852 -59.273 221.129  1.00 43.70           N
ATOM      2  CA  PRO A  26      -6.900 -57.981 220.443  1.00 43.04           C
ATOM      3  C   PRO A  26      -7.724 -56.972 221.175  1.00 40.03           C
ATOM      4  O   PRO A  26      -7.293 -55.821 221.350  1.00 39.72           O
ATOM      5  CB  PRO A  26      -7.553 -58.317 219.072  1.00 44.62           C
ATOM      6  CG  PRO A  26      -7.684 -59.851 219.015  1.00 46.73           C
ATOM      7  CD  PRO A  26      -6.887 -60.403 220.174  1.00 46.02           C
ATOM      8  N   THR A  27      -8.918 -57.374 221.608  1.00 37.61           N
ATOM      9  CA  THR A  27      -9.722 -56.482 222.417  1.00 34.15           C
ATOM     10  C   THR A  27      -9.378 -56.618 223.894  1.00 32.29           C
ATOM     11  O   THR A  27      -9.517 -55.651 224.647  1.00 32.52           O
ATOM     12  CB  THR A  27     -11.270 -56.692 222.169  1.00 34.19           C
ATOM     13  CG2 THR A  27     -11.642 -56.262 220.723  1.00 35.05           C
ATOM     14  OG1 THR A  27     -11.623 -58.071 222.349  1.00 31.52           O
ATOM     15  N   GLY A  28      -8.928 -57.793 224.341  1.00 31.46           N
ATOM     16  CA  GLY A  28      -8.806 -58.008 225.801  1.00 29.08           C
ATOM     17  C   GLY A  28     -10.158 -58.290 226.458  1.00 26.74           C
ATOM     18  O   GLY A  28     -10.250 -58.450 227.701  1.00 28.62           O
ATOM     19  N   LEU A  29     -11.226 -58.271 225.665  1.00 22.89           N
ATOM     20  CA  LEU A  29     -12.541 -58.603 226.196  1.00 20.27           C
ATOM     21  C   LEU A  29     -12.674 -60.138 226.276  1.00 18.98           C
ATOM     22  O   LEU A  29     -12.261 -60.865 225.369  1.00 21.58           O
ATOM     23  CB  LEU A  29     -13.663 -57.996 225.362  1.00 19.54           C
ATOM     24  CG  LEU A  29     -13.696 -56.434 225.354  1.00 17.83           C
ATOM     25  CD1 LEU A  29     -14.693 -55.888 224.313  1.00 20.23           C
ATOM     26  CD2 LEU A  29     -14.105 -55.951 226.770  1.00 17.77           C
ATOM     27  N   THR A  30     -13.217 -60.600 227.395  1.00 16.94           N
ATOM     28  CA  THR A  30     -13.485 -62.036 227.669  1.00 18.51           C
ATOM     29  C   THR A  30     -14.834 -62.509 227.116  1.00 18.48           C
ATOM     30  O   THR A  30     -15.043 -63.728 226.877  1.00 19.88           O
ATOM     31  CB  THR A  30     -13.452 -62.326 229.184  1.00 19.42           C
ATOM     32  CG2 THR A  30     -12.064 -61.944 229.848  1.00 19.75           C
ATOM     33  OG1 THR A  30     -14.533 -61.660 229.824  1.00 17.67           O
ATOM     34  N   GLY A  31     -15.758 -61.583 226.862  1.00 16.12           N
ATOM     35  CA  GLY A  31     -17.122 -61.992 226.563  1.00 15.26           C
ATOM     36  C   GLY A  31     -17.988 -62.286 227.788  1.00 16.99           C
ATOM     37  O   GLY A  31     -19.198 -62.511 227.677  1.00 18.35           O
ATOM     38  N   ASN A  32     -17.406 -62.206 228.994  1.00 15.42           N
ATOM     39  CA  ASN A  32     -18.148 -62.270 230.229  1.00 15.48           C
ATOM     40  C   ASN A  32     -18.517 -60.815 230.643  1.00 14.47           C
ATOM     41  O   ASN A  32     -17.585 -60.005 230.935  1.00 14.24           O
ATOM     42  CB  ASN A  32     -17.227 -62.928 231.262  1.00 16.74           C
ATOM     43  CG  ASN A  32     -17.864 -63.020 232.705  1.00 19.00           C
ATOM     44  ND2 ASN A  32     -17.666 -64.226 233.320  1.00 26.91           N
ATOM     45  OD1 ASN A  32     -18.468 -62.078 233.275  1.00 17.34           O
ATOM     46  N   PHE A  33     -19.803 -60.472 230.596  1.00 13.13           N
ATOM     47  CA  PHE A  33     -20.220 -59.067 230.719  1.00 13.29           C
ATOM     48  C   PHE A  33     -19.755 -58.503 232.087  1.00 13.43           C
ATOM     49  O   PHE A  33     -19.190 -57.437 232.177  1.00 13.91           O
ATOM     50  CB  PHE A  33     -21.708 -58.935 230.610  1.00 14.58           C
ATOM     51  CG  PHE A  33     -22.169 -57.528 230.787  1.00 12.28           C
ATOM     52  CD1 PHE A  33     -21.930 -56.586 229.844  1.00 12.45           C
ATOM     53  CD2 PHE A  33     -22.919 -57.144 231.897  1.00 14.90           C
ATOM     54  CE1 PHE A  33     -22.394 -55.216 229.972  1.00 15.34           C
ATOM     55  CE2 PHE A  33     -23.396 -55.838 232.058  1.00 16.59           C
ATOM     56  CZ  PHE A  33     -23.145 -54.866 231.102  1.00 15.39           C
ATOM     57  N   ARG A  34     -19.998 -59.220 233.181  1.00 13.89           N
ATOM     58  CA  ARG A  34     -19.596 -58.731 234.502  1.00 14.38           C
ATOM     59  C   ARG A  34     -18.081 -58.531 234.583  1.00 13.50           C
ATOM     60  O   ARG A  34     -17.629 -57.460 235.062  1.00 13.76           O
ATOM     61  CB  ARG A  34     -20.069 -59.683 235.638  1.00 16.15           C
ATOM     62  CG  ARG A  34     -19.587 -59.326 236.978  1.00 16.56           C
ATOM     63  CD  ARG A  34     -19.611 -60.505 237.977  1.00 20.93           C
ATOM     64  NE  ARG A  34     -19.027 -60.084 239.230  1.00 21.33           N
ATOM     65  CZ  ARG A  34     -19.681 -59.433 240.185  1.00 26.47           C
ATOM     66  NH1 ARG A  34     -20.968 -59.150 240.053  1.00 27.63           N
ATOM     67  NH2 ARG A  34     -19.049 -59.076 241.302  1.00 26.79           N
ATOM     68  N   GLU A  35     -17.274 -59.500 234.142  1.00 15.20           N
ATOM     69  CA  GLU A  35     -15.825 -59.418 234.259  1.00 14.63           C
ATOM     70  C   GLU A  35     -15.311 -58.259 233.423  1.00 15.25           C
ATOM     71  O   GLU A  35     -14.489 -57.458 233.865  1.00 15.12           O
ATOM     72  CB  GLU A  35     -15.211 -60.770 233.812  1.00 17.17           C
ATOM     73  CG  GLU A  35     -13.740 -60.810 233.745  1.00 23.48           C
ATOM     74  CD  GLU A  35     -13.146 -62.145 233.333  1.00 30.27           C
ATOM     75  OE1 GLU A  35     -13.915 -63.060 232.934  1.00 31.26           O
ATOM     76  OE2 GLU A  35     -11.879 -62.201 233.434  1.00 33.07           O
ATOM     77  N   ASP A  36     -15.793 -58.186 232.205  1.00 13.33           N
ATOM     78  CA  ASP A  36     -15.398 -57.105 231.309  1.00 12.92           C
ATOM     79  C   ASP A  36     -15.805 -55.734 231.832  1.00 13.62           C
ATOM     80  O   ASP A  36     -15.008 -54.794 231.716  1.00 13.71           O
ATOM     81  CB  ASP A  36     -15.870 -57.332 229.869  1.00 14.05           C
ATOM     82  CG  ASP A  36     -15.180 -58.518 229.162  1.00 12.93           C
ATOM     83  OD1 ASP A  36     -14.105 -58.982 229.609  1.00 15.35           O
ATOM     84  OD2 ASP A  36     -15.769 -58.913 228.113  1.00 13.59           O
ATOM     85  N   THR A  37     -17.007 -55.627 232.386  1.00 11.63           N
ATOM     86  CA  THR A  37     -17.458 -54.295 232.883  1.00 10.36           C
ATOM     87  C   THR A  37     -16.622 -53.898 234.079  1.00 11.09           C
ATOM     88  O   THR A  37     -16.182 -52.715 234.151  1.00 11.87           O
ATOM     89  CB  THR A  37     -18.936 -54.387 233.271  1.00 11.91           C
ATOM     90  CG2 THR A  37     -19.430 -53.094 233.846  1.00 13.91           C
ATOM     91  OG1 THR A  37     -19.745 -54.710 232.095  1.00 11.84           O
ATOM     92  N   LEU A  38     -16.327 -54.831 234.979  1.00 12.41           N
ATOM     93  CA  LEU A  38     -15.522 -54.521 236.151  1.00 11.94           C
ATOM     94  C   LEU A  38     -14.110 -54.131 235.688  1.00 13.00           C
ATOM     95  O   LEU A  38     -13.528 -53.157 236.180  1.00 13.31           O
ATOM     96  CB  LEU A  38     -15.502 -55.647 237.168  1.00 13.40           C
ATOM     97  CG  LEU A  38     -16.850 -55.901 237.742  1.00 14.91           C
ATOM     98  CD1 LEU A  38     -16.780 -57.158 238.561  1.00 18.93           C
ATOM     99  CD2 LEU A  38     -17.289 -54.810 238.698  1.00 17.02           C
ATOM    100  N   ALA A  39     -13.548 -54.826 234.712  1.00 13.98           N
ATOM    101  CA  ALA A  39     -12.210 -54.508 234.188  1.00 14.33           C
ATOM    102  C   ALA A  39     -12.121 -53.161 233.470  1.00 14.62           C
ATOM    103  O   ALA A  39     -11.120 -52.406 233.585  1.00 16.52           O
ATOM    104  CB  ALA A  39     -11.719 -55.623 233.326  1.00 16.35           C
ATOM    105  N   LEU A  40     -13.187 -52.837 232.750  1.00 13.01           N
ATOM    106  CA  LEU A  40     -13.269 -51.569 232.028  1.00 13.39           C
ATOM    107  C   LEU A  40     -13.361 -50.427 233.064  1.00 11.73           C
ATOM    108  O   LEU A  40     -12.657 -49.407 232.928  1.00 12.28           O
ATOM    109  CB  LEU A  40     -14.395 -51.554 231.083  1.00 13.87           C
ATOM    110  CG  LEU A  40     -14.518 -50.267 230.259  1.00 13.28           C
ATOM    111  CD1 LEU A  40     -13.203 -49.971 229.538  1.00 15.20           C
ATOM    112  CD2 LEU A  40     -15.766 -50.360 229.333  1.00 15.45           C
ATOM    113  N   ILE A  41     -14.213 -50.595 234.066  1.00 11.51           N
ATOM    114  CA  ILE A  41     -14.344 -49.599 235.155  1.00 12.00           C
ATOM    115  C   ILE A  41     -12.927 -49.374 235.756  1.00 11.77           C
ATOM    116  O   ILE A  41     -12.483 -48.206 235.973  1.00 12.30           O
ATOM    117  CB  ILE A  41     -15.364 -49.973 236.183  1.00 11.71           C
ATOM    118  CG1 ILE A  41     -16.780 -49.751 235.684  1.00 11.25           C
ATOM    119  CG2 ILE A  41     -15.074 -49.040 237.483  1.00 14.02           C
ATOM    120  CD1 ILE A  41     -17.824 -50.364 236.472  1.00 11.44           C
ATOM    121  N   SER A  42     -12.197 -50.439 236.042  1.00 13.36           N
ATOM    122  CA ASER A  42     -10.864 -50.270 236.639  0.50 14.38           C
ATOM    123  CA BSER A  42     -10.841 -50.285 236.623  0.50 14.93           C
ATOM    124  C   SER A  42      -9.898 -49.506 235.708  1.00 14.17           C
ATOM    125  O   SER A  42      -9.206 -48.580 236.153  1.00 16.80           O
ATOM    126  CB ASER A  42     -10.349 -51.654 237.022  0.50 15.18           C
ATOM    127  CB BSER A  42     -10.231 -51.658 236.916  0.50 16.00           C
ATOM    128  OG ASER A  42      -9.120 -51.616 237.736  0.50 15.50           O
ATOM    129  OG BSER A  42     -10.806 -52.275 238.057  0.50 18.91           O
ATOM    130  N   SER A  43      -9.861 -49.865 234.420  1.00 13.98           N
ATOM    131  CA  SER A  43      -9.061 -49.189 233.364  1.00 13.81           C
ATOM    132  C   SER A  43      -9.403 -47.726 233.252  1.00 14.22           C
ATOM    133  O   SER A  43      -8.502 -46.885 233.225  1.00 15.49           O
ATOM    134  CB  SER A  43      -9.357 -49.855 232.024  1.00 17.27           C
ATOM    135  OG  SER A  43      -8.637 -51.044 232.044  1.00 23.35           O
ATOM    136  N   LEU A  44     -10.689 -47.424 233.202  1.00 13.17           N
ATOM    137  CA  LEU A  44     -11.190 -46.039 233.069  1.00 11.41           C
ATOM    138  C   LEU A  44     -10.799 -45.217 234.333  1.00 12.50           C
ATOM    139  O   LEU A  44     -10.284 -44.095 234.213  1.00 13.63           O
ATOM    140  CB  LEU A  44     -12.686 -45.961 232.849  1.00 12.23           C
ATOM    141  CG  LEU A  44     -13.088 -46.525 231.443  1.00 12.24           C
ATOM    142  CD1 LEU A  44     -14.619 -46.513 231.379  1.00 13.72           C
ATOM    143  CD2 LEU A  44     -12.463 -45.811 230.209  1.00 15.94           C
ATOM    144  N   ARG A  45     -10.985 -45.792 235.517  1.00 12.62           N
ATOM    145  CA  ARG A  45     -10.555 -45.163 236.795  1.00 12.71           C
ATOM    146  C   ARG A  45      -9.076 -44.816 236.744  1.00 13.96           C
ATOM    147  O   ARG A  45      -8.710 -43.695 237.160  1.00 14.73           O
ATOM    148  CB  ARG A  45     -10.860 -46.077 237.986  1.00 14.15           C
ATOM    149  CG  ARG A  45     -12.276 -45.960 238.378  1.00 12.78           C
ATOM    150  CD  ARG A  45     -12.654 -47.063 239.387  1.00 13.44           C
ATOM    151  NE  ARG A  45     -13.851 -46.793 240.084  1.00 14.09           N
ATOM    152  CZ  ARG A  45     -14.518 -47.668 240.826  1.00 17.36           C
ATOM    153  NH1 ARG A  45     -14.097 -48.921 240.956  1.00 21.26           N
ATOM    154  NH2 ARG A  45     -15.610 -47.264 241.465  1.00 20.42           N
ATOM    155  N   GLU A  46      -8.249 -45.746 236.286  1.00 13.57           N
ATOM    156  CA  GLU A  46      -6.804 -45.491 236.174  1.00 14.77           C
ATOM    157  C   GLU A  46      -6.495 -44.358 235.226  1.00 14.74           C
ATOM    158  O   GLU A  46      -5.678 -43.489 235.571  1.00 16.89           O
ATOM    159  CB  GLU A  46      -6.044 -46.785 235.756  1.00 15.83           C
ATOM    160  CG  GLU A  46      -5.987 -47.743 236.882  1.00 20.84           C
ATOM    161  CD  GLU A  46      -5.670 -49.209 236.504  1.00 26.91           C
ATOM    162  OE1 GLU A  46      -5.637 -49.572 235.298  1.00 27.45           O
ATOM    163  OE2 GLU A  46      -5.517 -50.010 237.467  1.00 37.19           O
ATOM    164  N   ALA A  47      -7.059 -44.355 234.055  1.00 13.19           N
ATOM    165  CA  ALA A  47      -6.818 -43.339 233.012  1.00 14.33           C
ATOM    166  C   ALA A  47      -7.236 -41.955 233.533  1.00 16.60           C
ATOM    167  O   ALA A  47      -6.542 -40.955 233.312  1.00 18.63           O
ATOM    168  CB  ALA A  47      -7.581 -43.704 231.686  1.00 16.19           C
ATOM    169  N   ILE A  48      -8.369 -41.865 234.199  1.00 14.95           N
ATOM    170  CA  ILE A  48      -8.904 -40.595 234.631  1.00 16.30           C
ATOM    171  C   ILE A  48      -8.121 -40.078 235.791  1.00 16.97           C
ATOM    172  O   ILE A  48      -7.937 -38.857 235.929  1.00 19.47           O
ATOM    173  CB  ILE A  48     -10.377 -40.794 235.033  1.00 17.62           C
ATOM    174  CG1 ILE A  48     -11.200 -41.149 233.817  1.00 18.73           C
ATOM    175  CG2 ILE A  48     -10.900 -39.581 235.771  1.00 18.41           C
ATOM    176  CD1 ILE A  48     -12.614 -41.560 234.151  1.00 20.38           C
ATOM    177  N   ALA A  49      -7.678 -40.975 236.670  1.00 18.12           N
ATOM    178  CA  ALA A  49      -6.877 -40.621 237.875  1.00 18.24           C
ATOM    179  C   ALA A  49      -5.481 -40.077 237.569  1.00 17.68           C
ATOM    180  O   ALA A  49      -4.917 -39.401 238.452  1.00 19.93           O
ATOM    181  CB  ALA A  49      -6.763 -41.811 238.823  1.00 20.01           C
ATOM    182  N   LEU A  50      -4.927 -40.329 236.376  1.00 17.39           N
ATOM    183  CA  LEU A  50      -3.551 -39.862 236.072  1.00 16.94           C
ATOM    184  C   LEU A  50      -3.561 -38.365 236.077  1.00 17.96           C
ATOM    185  O   LEU A  50      -4.432 -37.754 235.487  1.00 17.58           O
ATOM    186  CB  LEU A  50      -3.110 -40.259 234.701  1.00 18.09           C
ATOM    187  CG  LEU A  50      -2.762 -41.726 234.506  1.00 17.66           C
ATOM    188  CD1 LEU A  50      -2.418 -41.978 233.017  1.00 19.99           C
ATOM    189  CD2 LEU A  50      -1.668 -42.139 235.465  1.00 22.17           C
ATOM    190  N   PRO A  51      -2.499 -37.775 236.627  1.00 19.96           N
ATOM    191  CA  PRO A  51      -2.320 -36.325 236.471  1.00 21.72           C
ATOM    192  C   PRO A  51      -2.369 -35.796 235.026  1.00 22.86           C
ATOM    193  O   PRO A  51      -1.909 -36.452 234.114  1.00 21.48           O
ATOM    194  CB  PRO A  51      -0.970 -36.093 237.124  1.00 22.62           C
ATOM    195  CG  PRO A  51      -0.921 -37.151 238.158  1.00 20.60           C
ATOM    196  CD  PRO A  51      -1.483 -38.355 237.512  1.00 21.17           C
ATOM    197  N   GLU A  52      -2.969 -34.603 234.850  1.00 25.67           N
ATOM    198  CA  GLU A  52      -3.114 -33.960 233.533  1.00 26.47           C
ATOM    199  C   GLU A  52      -1.773 -33.874 232.822  1.00 24.90           C
ATOM    200  O   GLU A  52      -1.707 -34.111 231.625  1.00 25.21           O
ATOM    201  CB  GLU A  52      -3.714 -32.534 233.637  1.00 28.18           C
ATOM    202  CG  GLU A  52      -5.160 -32.462 234.224  1.00 33.03           C
ATOM    203  CD  GLU A  52      -5.696 -31.012 234.526  1.00 37.87           C
ATOM    204  OE1 GLU A  52      -4.934 -30.002 234.345  1.00 40.28           O
ATOM    205  OE2 GLU A  52      -6.896 -30.934 234.936  1.00 39.87           O
ATOM    206  N   ASN A  53      -0.716 -33.590 233.570  1.00 24.34           N
ATOM    207  CA  ASN A  53       0.619 -33.550 233.027  1.00 24.30           C
ATOM    208  C   ASN A  53       1.467 -34.852 233.010  1.00 22.35           C
ATOM    209  O   ASN A  53       2.645 -34.837 232.690  1.00 23.75           O
ATOM    210  CB  ASN A  53       1.379 -32.413 233.699  1.00 25.67           C
ATOM    211  CG  ASN A  53       1.777 -32.753 235.107  1.00 26.80           C
ATOM    212  ND2 ASN A  53       2.897 -32.130 235.584  1.00 32.20           N
ATOM    213  OD1 ASN A  53       1.105 -33.544 235.793  1.00 33.02           O
ATOM    214  N   ASP A  54       0.819 -36.009 233.249  1.00 19.14           N
ATOM    215  CA  ASP A  54       1.545 -37.255 233.157  1.00 20.26           C
ATOM    216  C   ASP A  54       1.856 -37.454 231.690  1.00 19.01           C
ATOM    217  O   ASP A  54       0.932 -37.301 230.875  1.00 18.17           O
ATOM    218  CB  ASP A  54       0.652 -38.402 233.629  1.00 19.14           C
ATOM    219  CG  ASP A  54       1.436 -39.705 233.814  1.00 23.52           C
ATOM    220  OD1 ASP A  54       1.723 -40.357 232.812  1.00 24.53           O
ATOM    221  OD2 ASP A  54       1.809 -40.010 234.959  1.00 29.38           O
ATOM    222  N   PRO A  55       3.063 -37.917 231.342  1.00 22.29           N
ATOM    223  CA  PRO A  55       3.488 -38.130 229.946  1.00 23.76           C
ATOM    224  C   PRO A  55       2.592 -39.096 229.195  1.00 23.07           C
ATOM    225  O   PRO A  55       2.502 -38.987 227.969  1.00 25.18           O
ATOM    226  CB  PRO A  55       4.890 -38.706 230.085  1.00 25.11           C
ATOM    227  CG  PRO A  55       5.397 -38.166 231.380  1.00 27.14           C
ATOM    228  CD  PRO A  55       4.209 -38.047 232.269  1.00 22.92           C
ATOM    229  N   ASN A  56       1.981 -40.017 229.926  1.00 20.40           N
ATOM    230  CA  ASN A  56       1.171 -41.098 229.340  1.00 18.37           C
ATOM    231  C   ASN A  56      -0.324 -40.800 229.328  1.00 19.11           C
ATOM    232  O   ASN A  56      -1.129 -41.704 229.012  1.00 19.09           O
ATOM    233  CB  ASN A  56       1.425 -42.395 230.109  1.00 19.37           C
ATOM    234  CG  ASN A  56       2.811 -42.963 229.881  1.00 22.39           C
ATOM    235  ND2 ASN A  56       3.412 -43.457 230.925  1.00 23.52           N
ATOM    236  OD1 ASN A  56       3.331 -42.905 228.772  1.00 27.15           O
ATOM    237  N   LYS A  57      -0.715 -39.590 229.717  1.00 18.25           N
ATOM    238  CA  LYS A  57      -2.135 -39.254 229.882  1.00 18.22           C
ATOM    239  C   LYS A  57      -2.895 -39.380 228.570  1.00 18.59           C
ATOM    240  O   LYS A  57      -3.981 -39.990 228.532  1.00 18.95           O
ATOM    241  CB  LYS A  57      -2.284 -37.847 230.490  1.00 20.35           C
ATOM    242  CG  LYS A  57      -3.698 -37.392 230.713  1.00 20.76           C
ATOM    243  CD  LYS A  57      -4.336 -38.089 231.849  1.00 17.06           C
ATOM    244  CE  LYS A  57      -5.713 -37.530 232.255  1.00 19.11           C
ATOM    245  NZ  LYS A  57      -6.323 -38.194 233.470  1.00 19.17           N
ATOM    246  N   LYS A  58      -2.384 -38.772 227.518  1.00 20.31           N
ATOM    247  CA  LYS A  58      -3.032 -38.831 226.214  1.00 21.07           C
ATOM    248  C   LYS A  58      -3.162 -40.268 225.723  1.00 18.96           C
ATOM    249  O   LYS A  58      -4.227 -40.647 225.203  1.00 21.22           O
ATOM    250  CB  LYS A  58      -2.326 -37.969 225.172  1.00 24.16           C
ATOM    251  CG  LYS A  58      -2.678 -36.508 225.326  1.00 31.48           C
ATOM    252  CD  LYS A  58      -4.126 -36.144 224.872  1.00 38.51           C
ATOM    253  CE  LYS A  58      -4.150 -34.776 224.135  1.00 42.95           C
ATOM    254  NZ  LYS A  58      -5.514 -34.086 224.006  1.00 45.69           N
ATOM    255  N   ALA A  59      -2.110 -41.035 225.850  1.00 17.06           N
ATOM    256  CA  ALA A  59      -2.142 -42.443 225.427  1.00 16.62           C
ATOM    257  C   ALA A  59      -3.189 -43.184 226.207  1.00 15.58           C
ATOM    258  O   ALA A  59      -3.886 -44.055 225.679  1.00 15.51           O
ATOM    259  CB  ALA A  59      -0.813 -43.100 225.591  1.00 16.70           C
ATOM    260  N   ALA A  60      -3.254 -42.966 227.506  1.00 15.80           N
ATOM    261  CA  ALA A  60      -4.239 -43.703 228.322  1.00 15.92           C
ATOM    262  C   ALA A  60      -5.645 -43.348 227.893  1.00 17.26           C
ATOM    263  O   ALA A  60      -6.502 -44.227 227.852  1.00 16.90           O
ATOM    264  CB  ALA A  60      -4.035 -43.425 229.795  1.00 17.91           C
ATOM    265  N  AGLN A  61      -5.822 -42.079 227.531  0.50 17.19           N
ATOM    266  N  BGLN A  61      -5.900 -42.101 227.508  0.50 17.79           N
ATOM    267  CA AGLN A  61      -7.082 -41.547 227.007  0.50 18.30           C
ATOM    268  CA BGLN A  61      -7.259 -41.711 227.053  0.50 19.16           C
ATOM    269  C  AGLN A  61      -7.488 -42.247 225.741  0.50 17.35           C
ATOM    270  C  BGLN A  61      -7.562 -42.198 225.630  0.50 18.03           C
ATOM    271  O  AGLN A  61      -8.602 -42.793 225.701  0.50 17.81           O
ATOM    272  O  BGLN A  61      -8.698 -42.509 225.305  0.50 18.68           O
ATOM    273  CB AGLN A  61      -6.988 -40.023 226.830  0.50 19.49           C
ATOM    274  CB BGLN A  61      -7.486 -40.196 227.211  0.50 21.04           C
ATOM    275  CG AGLN A  61      -7.200 -39.310 228.162  0.50 20.76           C
ATOM    276  CG BGLN A  61      -7.258 -39.645 228.664  0.50 22.56           C
ATOM    277  CD AGLN A  61      -6.945 -37.833 228.118  0.50 24.72           C
ATOM    278  CD BGLN A  61      -8.409 -39.939 229.623  0.50 25.65           C
ATOM    279  NE2AGLN A  61      -7.590 -37.110 229.022  0.50 28.38           N
ATOM    280  OE1AGLN A  61      -6.186 -37.331 227.277  0.50 28.76           O
ATOM    281  NE2BGLN A  61      -9.639 -39.834 229.134  0.50 31.78           N
ATOM    282  OE1BGLN A  61      -8.191 -40.272 230.786  0.50 30.47           O
ATOM    283  N   ALA A  62      -6.563 -42.307 224.775  1.00 18.08           N
ATOM    284  CA  ALA A  62      -6.793 -42.895 223.457  1.00 18.51           C
ATOM    285  C   ALA A  62      -7.205 -44.353 223.721  1.00 18.05           C
ATOM    286  O   ALA A  62      -8.112 -44.881 223.049  1.00 18.11           O
ATOM    287  CB  ALA A  62      -5.600 -42.824 222.559  1.00 20.01           C
ATOM    288  N   GLU A  63      -6.577 -44.987 224.700  1.00 15.98           N
ATOM    289  CA  GLU A  63      -6.892 -46.425 224.981  1.00 15.90           C
ATOM    290  C   GLU A  63      -8.239 -46.572 225.649  1.00 16.01           C
ATOM    291  O   GLU A  63      -8.951 -47.528 225.372  1.00 16.47           O
ATOM    292  CB  GLU A  63      -5.772 -47.200 225.710  1.00 15.98           C
ATOM    293  CG  GLU A  63      -4.525 -47.313 224.871  1.00 17.20           C
ATOM    294  CD  GLU A  63      -3.309 -47.959 225.546  1.00 14.68           C
ATOM    295  OE1 GLU A  63      -3.238 -47.811 226.807  1.00 16.62           O
ATOM    296  OE2 GLU A  63      -2.524 -48.543 224.789  1.00 15.54           O
ATOM    297  N   ALA A  64      -8.607 -45.658 226.534  1.00 15.62           N
ATOM    298  CA  ALA A  64      -9.972 -45.594 227.080  1.00 17.36           C
ATOM    299  C   ALA A  64     -11.017 -45.538 225.996  1.00 17.56           C
ATOM    300  O   ALA A  64     -12.014 -46.311 226.029  1.00 18.25           O
ATOM    301  CB  ALA A  64     -10.096 -44.429 228.012  1.00 17.24           C
ATOM    302  N   ARG A  65     -10.854 -44.632 225.022  1.00 18.64           N
ATOM    303  CA  ARG A  65     -11.757 -44.527 223.871  1.00 20.69           C
ATOM    304  C   ARG A  65     -11.904 -45.826 223.128  1.00 20.08           C
ATOM    305  O   ARG A  65     -13.050 -46.234 222.815  1.00 20.76           O
ATOM    306  CB  ARG A  65     -11.305 -43.442 222.929  1.00 23.17           C
ATOM    307  CG  ARG A  65     -11.585 -42.148 223.441  1.00 26.21           C
ATOM    308  CD  ARG A  65     -11.414 -41.085 222.371  1.00 30.07           C
ATOM    309  NE  ARG A  65     -10.031 -40.771 222.004  1.00 33.46           N
ATOM    310  CZ  ARG A  65      -9.163 -40.074 222.757  1.00 31.17           C
ATOM    311  NH1 ARG A  65      -9.467 -39.666 223.992  1.00 31.22           N
ATOM    312  NH2 ARG A  65      -7.961 -39.816 222.274  1.00 32.67           N
ATOM    313  N   LYS A  66     -10.776 -46.458 222.835  1.00 19.33           N
ATOM    314  CA  LYS A  66     -10.771 -47.718 222.093  1.00 18.93           C
ATOM    315  C   LYS A  66     -11.538 -48.761 222.907  1.00 17.57           C
ATOM    316  O   LYS A  66     -12.405 -49.484 222.360  1.00 17.89           O
ATOM    317  CB  LYS A  66      -9.344 -48.210 221.745  1.00 20.60           C
ATOM    318  CG  LYS A  66      -9.329 -49.624 221.128  1.00 23.95           C
ATOM    319  CD  LYS A  66      -7.927 -50.074 220.698  1.00 29.48           C
ATOM    320  CE  LYS A  66      -7.906 -51.608 220.424  1.00 33.96           C
ATOM    321  NZ  LYS A  66      -9.153 -52.136 219.701  1.00 37.35           N
ATOM    322  N   LYS A  67     -11.260 -48.846 224.210  1.00 14.81           N
ATOM    323  CA  LYS A  67     -11.826 -49.912 224.977  1.00 14.47           C
ATOM    324  C   LYS A  67     -13.332 -49.707 225.111  1.00 15.09           C
ATOM    325  O   LYS A  67     -14.104 -50.679 225.119  1.00 14.05           O
ATOM    326  CB  LYS A  67     -11.254 -49.950 226.377  1.00 14.42           C
ATOM    327  CG  LYS A  67      -9.837 -50.475 226.411  1.00 17.17           C
ATOM    328  CD  LYS A  67      -9.132 -50.286 227.765  1.00 24.84           C
ATOM    329  CE  LYS A  67      -7.910 -51.198 227.777  1.00 31.55           C
ATOM    330  NZ  LYS A  67      -6.961 -50.811 228.882  1.00 37.18           N
ATOM    331  N   LEU A  68     -13.783 -48.483 225.353  1.00 14.05           N
ATOM    332  CA  LEU A  68     -15.261 -48.253 225.492  1.00 14.88           C
ATOM    333  C   LEU A  68     -15.942 -48.575 224.142  1.00 15.18           C
ATOM    334  O   LEU A  68     -17.048 -49.144 224.162  1.00 13.89           O
ATOM    335  CB  LEU A  68     -15.606 -46.852 226.064  1.00 15.99           C
ATOM    336  CG  LEU A  68     -15.519 -45.708 225.071  1.00 18.60           C
ATOM    337  CD1 LEU A  68     -16.764 -45.460 224.198  1.00 19.77           C
ATOM    338  CD2 LEU A  68     -15.156 -44.392 225.818  1.00 21.94           C
ATOM    339  N   ASN A  69     -15.362 -48.173 223.020  1.00 16.01           N
ATOM    340  CA  ASN A  69     -15.922 -48.526 221.692  1.00 15.28           C
ATOM    341  C   ASN A  69     -15.979 -50.031 221.488  1.00 16.12           C
ATOM    342  O   ASN A  69     -17.044 -50.615 221.044  1.00 17.57           O
ATOM    343  CB  ASN A  69     -15.207 -47.748 220.599  1.00 19.16           C
ATOM    344  CG  ASN A  69     -15.638 -46.289 220.614  1.00 20.69           C
ATOM    345  ND2 ASN A  69     -14.719 -45.372 220.492  1.00 22.66           N
ATOM    346  OD1 ASN A  69     -16.839 -46.012 220.664  1.00 31.27           O
ATOM    347  N   ASP A  70     -14.923 -50.688 221.901  1.00 14.26           N
ATOM    348  CA  ASP A  70     -14.856 -52.202 221.766  1.00 13.13           C
ATOM    349  C   ASP A  70     -15.953 -52.865 222.609  1.00 14.75           C
ATOM    350  O   ASP A  70     -16.586 -53.861 222.215  1.00 15.20           O
ATOM    351  CB  ASP A  70     -13.532 -52.744 222.188  1.00 13.03           C
ATOM    352  CG  ASP A  70     -12.410 -52.508 221.178  1.00 16.60           C
ATOM    353  OD1 ASP A  70     -12.677 -52.138 219.971  1.00 20.46           O
ATOM    354  OD2 ASP A  70     -11.225 -52.697 221.558  1.00 22.38           O
ATOM    355  N   PHE A  71     -16.187 -52.313 223.794  1.00 12.80           N
ATOM    356  CA  PHE A  71     -17.164 -52.827 224.755  1.00 12.75           C
ATOM    357  C   PHE A  71     -18.571 -52.686 224.193  1.00 13.33           C
ATOM    358  O   PHE A  71     -19.305 -53.666 224.147  1.00 13.53           O
ATOM    359  CB  PHE A  71     -16.989 -52.027 226.054  1.00 13.98           C
ATOM    360  CG  PHE A  71     -17.927 -52.448 227.161  1.00 12.70           C
ATOM    361  CD1 PHE A  71     -17.560 -53.460 228.057  1.00 13.52           C
ATOM    362  CD2 PHE A  71     -19.163 -51.827 227.330  1.00 12.72           C
ATOM    363  CE1 PHE A  71     -18.410 -53.803 229.102  1.00 13.90           C
ATOM    364  CE2 PHE A  71     -20.022 -52.216 228.366  1.00 14.41           C
ATOM    365  CZ  PHE A  71     -19.628 -53.208 229.248  1.00 14.35           C
ATOM    366  N   PHE A  72     -18.919 -51.536 223.658  1.00 13.04           N
ATOM    367  CA  PHE A  72     -20.218 -51.356 223.026  1.00 13.86           C
ATOM    368  C   PHE A  72     -20.371 -52.237 221.811  1.00 16.01           C
ATOM    369  O   PHE A  72     -21.465 -52.823 221.609  1.00 16.77           O
ATOM    370  CB  PHE A  72     -20.359 -49.926 222.549  1.00 16.11           C
ATOM    371  CG  PHE A  72     -20.757 -48.942 223.589  1.00 18.53           C
ATOM    372  CD1 PHE A  72     -21.639 -49.255 224.626  1.00 21.26           C
ATOM    373  CD2 PHE A  72     -20.326 -47.618 223.448  1.00 16.37           C
ATOM    374  CE1 PHE A  72     -22.031 -48.277 225.501  1.00 21.85           C
ATOM    375  CE2 PHE A  72     -20.724 -46.652 224.322  1.00 18.41           C
ATOM    376  CZ  PHE A  72     -21.583 -46.987 225.358  1.00 20.56           C
ATOM    377  N   ALA A  73     -19.311 -52.287 221.008  1.00 15.77           N
ATOM    378  CA  ALA A  73     -19.343 -53.121 219.778  1.00 17.75           C
ATOM    379  C   ALA A  73     -19.739 -54.561 220.109  1.00 18.30           C
ATOM    380  O   ALA A  73     -20.482 -55.197 219.320  1.00 20.39           O
ATOM    381  CB  ALA A  73     -18.005 -53.083 219.063  1.00 18.27           C
ATOM    382  N   LEU A  74     -19.279 -55.115 221.234  1.00 16.42           N
ATOM    383  CA  LEU A  74     -19.513 -56.523 221.574  1.00 16.46           C
ATOM    384  C   LEU A  74     -20.883 -56.579 222.180  1.00 15.40           C
ATOM    385  O   LEU A  74     -21.763 -57.353 221.748  1.00 18.44           O
ATOM    386  CB  LEU A  74     -18.447 -57.035 222.530  1.00 16.32           C
ATOM    387  CG  LEU A  74     -18.611 -58.461 223.097  1.00 16.46           C
ATOM    388  CD1 LEU A  74     -18.870 -59.419 221.961  1.00 20.67           C
ATOM    389  CD2 LEU A  74     -17.408 -58.839 223.928  1.00 19.51           C
ATOM    390  N   TYR A  75     -21.139 -55.794 223.201  1.00 13.83           N
ATOM    391  CA  TYR A  75     -22.289 -56.036 224.056  1.00 12.93           C
ATOM    392  C   TYR A  75     -23.589 -55.459 223.578  1.00 12.95           C
ATOM    393  O   TYR A  75     -24.658 -55.929 223.997  1.00 14.37           O
ATOM    394  CB  TYR A  75     -21.988 -55.638 225.517  1.00 13.29           C
ATOM    395  CG  TYR A  75     -21.007 -56.573 226.191  1.00 12.98           C
ATOM    396  CD1 TYR A  75     -21.270 -57.934 226.256  1.00 12.67           C
ATOM    397  CD2 TYR A  75     -19.724 -56.135 226.644  1.00 14.35           C
ATOM    398  CE1 TYR A  75     -20.386 -58.809 226.831  1.00 12.62           C
ATOM    399  CE2 TYR A  75     -18.835 -56.999 227.198  1.00 11.57           C
ATOM    400  CZ  TYR A  75     -19.151 -58.399 227.268  1.00 11.83           C
ATOM    401  OH  TYR A  75     -18.339 -59.331 227.826  1.00 13.76           O
ATOM    402  N   ARG A  76     -23.575 -54.377 222.800  1.00 23.27           N
ATOM    403  CA  ARG A  76     -24.867 -53.791 222.349  1.00 27.56           C
ATOM    404  C   ARG A  76     -25.663 -54.680 221.389  1.00 29.95           C
ATOM    405  O   ARG A  76     -26.868 -54.474 221.080  1.00 34.14           O
ATOM    406  CB  ARG A  76     -24.610 -52.414 221.802  1.00 29.70           C
ATOM    407  CG  ARG A  76     -25.774 -51.470 221.867  1.00 31.89           C
ATOM    408  CD  ARG A  76     -25.246 -50.117 222.488  1.00 31.67           C
ATOM    409  NE  ARG A  76     -24.247 -49.523 221.630  1.00 28.11           N
ATOM    410  CZ  ARG A  76     -23.834 -48.267 221.743  1.00 23.87           C
ATOM    411  NH1 ARG A  76     -24.305 -47.514 222.734  1.00 25.08           N
ATOM    412  NH2 ARG A  76     -22.941 -47.770 220.899  1.00 25.77           N
ATOM    413  N   ARG A  77     -25.015 -55.698 220.862  1.00 28.91           N
ATOM    414  CA  ARG A  77     -25.766 -56.599 220.014  1.00 31.94           C
ATOM    415  C   ARG A  77     -26.603 -57.583 220.853  1.00 30.78           C
ATOM    416  O   ARG A  77     -27.476 -58.221 220.296  1.00 32.86           O
ATOM    417  CB  ARG A  77     -24.797 -57.257 219.057  1.00 33.65           C
ATOM    418  CG  ARG A  77     -24.000 -58.326 219.707  1.00 34.50           C
ATOM    419  CD  ARG A  77     -23.016 -58.804 218.734  1.00 36.50           C
ATOM    420  NE  ARG A  77     -22.172 -57.727 218.324  1.00 33.72           N
ATOM    421  CZ  ARG A  77     -21.601 -57.611 217.139  1.00 40.27           C
ATOM    422  NH1 ARG A  77     -21.839 -58.488 216.144  1.00 44.21           N
ATOM    423  NH2 ARG A  77     -20.822 -56.566 216.927  1.00 44.11           N
ATOM    424  N   ASP A  78     -26.387 -57.635 222.186  1.00 27.44           N
ATOM    425  CA  ASP A  78     -27.109 -58.619 223.067  1.00 27.52           C
ATOM    426  C   ASP A  78     -28.313 -57.952 223.771  1.00 27.11           C
ATOM    427  O   ASP A  78     -28.140 -57.243 224.773  1.00 25.26           O
ATOM    428  CB  ASP A  78     -26.077 -59.173 224.086  1.00 26.26           C
ATOM    429  CG  ASP A  78     -26.669 -60.197 225.078  1.00 30.33           C
ATOM    430  OD1 ASP A  78     -27.898 -60.277 225.216  1.00 32.08           O
ATOM    431  OD2 ASP A  78     -25.880 -60.931 225.736  1.00 32.48           O
ATOM    432  N   ASP A  79     -29.524 -58.220 223.287  1.00 29.39           N
ATOM    433  CA  ASP A  79     -30.655 -57.512 223.834  1.00 31.31           C
ATOM    434  C   ASP A  79     -30.978 -58.015 225.237  1.00 30.96           C
ATOM    435  O   ASP A  79     -31.577 -57.294 226.016  1.00 32.13           O
ATOM    436  CB  ASP A  79     -31.820 -57.450 222.814  1.00 35.56           C
ATOM    437  CG  ASP A  79     -31.539 -56.393 221.712  1.00 40.39           C
ATOM    438  OD1 ASP A  79     -30.371 -55.850 221.672  1.00 44.01           O
ATOM    439  OD2 ASP A  79     -32.458 -56.094 220.932  1.00 50.18           O
ATOM    440  N   SER A  80     -30.501 -59.177 225.646  1.00 30.75           N
ATOM    441  CA  SER A  80     -30.654 -59.512 227.061  1.00 30.39           C
ATOM    442  C   SER A  80     -29.993 -58.457 227.921  1.00 28.42           C
ATOM    443  O   SER A  80     -30.598 -57.944 228.854  1.00 28.94           O
ATOM    444  CB  SER A  80     -30.065 -60.879 227.417  1.00 31.73           C
ATOM    445  OG  SER A  80     -30.357 -61.163 228.769  1.00 33.91           O
ATOM    446  N   LEU A  81     -28.704 -58.179 227.661  1.00 27.05           N
ATOM    447  CA  LEU A  81     -27.951 -57.243 228.482  1.00 24.93           C
ATOM    448  C   LEU A  81     -28.481 -55.831 228.394  1.00 23.32           C
ATOM    449  O   LEU A  81     -28.359 -54.993 229.320  1.00 22.02           O
ATOM    450  CB  LEU A  81     -26.475 -57.185 228.062  1.00 24.23           C
ATOM    451  CG  LEU A  81     -25.732 -58.479 228.329  1.00 27.28           C
ATOM    452  CD1 LEU A  81     -24.315 -58.292 227.839  1.00 31.04           C
ATOM    453  CD2 LEU A  81     -25.725 -58.907 229.787  1.00 29.50           C
ATOM    454  N   ARG A  82     -28.996 -55.504 227.236  1.00 24.70           N
ATOM    455  CA  ARG A  82     -29.506 -54.160 227.033  1.00 25.42           C
ATOM    456  C   ARG A  82     -30.658 -53.800 227.982  1.00 23.41           C
ATOM    457  O   ARG A  82     -30.813 -52.637 228.332  1.00 23.41           O
ATOM    458  CB  ARG A  82     -29.861 -53.917 225.581  1.00 27.80           C
ATOM    459  CG  ARG A  82     -28.602 -53.724 224.714  1.00 30.50           C
ATOM    460  CD  ARG A  82     -28.932 -53.121 223.375  1.00 37.87           C
ATOM    461  NE  ARG A  82     -30.058 -52.179 223.454  1.00 44.95           N
ATOM    462  CZ  ARG A  82     -31.354 -52.510 223.347  1.00 50.18           C
ATOM    463  NH1 ARG A  82     -31.727 -53.771 223.143  1.00 52.72           N
ATOM    464  NH2 ARG A  82     -32.290 -51.568 223.449  1.00 52.17           N
ATOM    465  N   SER A  83     -31.342 -54.786 228.511  1.00 24.16           N
ATOM    466  CA  SER A  83     -32.449 -54.540 229.446  1.00 23.42           C
ATOM    467  C   SER A  83     -32.018 -54.217 230.913  1.00 23.63           C
ATOM    468  O   SER A  83     -32.859 -53.944 231.786  1.00 25.36           O
ATOM    469  CB  SER A  83     -33.354 -55.792 229.453  1.00 26.23           C
ATOM    470  OG  SER A  83     -32.755 -56.856 230.204  1.00 24.99           O
ATOM    471  N   LEU A  84     -30.733 -54.371 231.188  1.00 19.75           N
ATOM    472  CA  LEU A  84     -30.242 -54.329 232.566  1.00 17.87           C
ATOM    473  C   LEU A  84     -29.701 -52.992 233.009  1.00 17.13           C
ATOM    474  O   LEU A  84     -29.076 -52.250 232.269  1.00 14.98           O
ATOM    475  CB  LEU A  84     -29.151 -55.415 232.785  1.00 18.08           C
ATOM    476  CG  LEU A  84     -29.495 -56.850 232.507  1.00 19.45           C
ATOM    477  CD1 LEU A  84     -28.172 -57.597 232.616  1.00 23.14           C
ATOM    478  CD2 LEU A  84     -30.563 -57.374 233.390  1.00 22.47           C
ATOM    479  N   SER A  85     -29.894 -52.697 234.305  1.00 16.03           N
ATOM    480  CA  SER A  85     -29.494 -51.438 234.810  1.00 16.97           C
ATOM    481  C   SER A  85     -27.978 -51.198 234.769  1.00 15.58           C
ATOM    482  O   SER A  85     -27.505 -50.109 234.525  1.00 14.81           O
ATOM    483  CB  SER A  85     -29.962 -51.259 236.203  1.00 16.47           C
ATOM    484  OG  SER A  85     -31.363 -51.227 236.244  1.00 22.34           O
ATOM    485  N   SER A  86     -27.231 -52.283 234.983  1.00 12.20           N
ATOM    486  CA  SER A  86     -25.806 -52.201 234.908  1.00 11.21           C
ATOM    487  C   SER A  86     -25.388 -51.695 233.521  1.00 12.88           C
ATOM    488  O   SER A  86     -24.555 -50.768 233.312  1.00 12.01           O
ATOM    489  CB  SER A  86     -25.200 -53.610 235.140  1.00 11.93           C
ATOM    490  OG  SER A  86     -25.750 -54.562 234.288  1.00 12.03           O
ATOM    491  N   PHE A  87     -25.941 -52.347 232.504  1.00 10.63           N
ATOM    492  CA  PHE A  87     -25.730 -51.936 231.123  1.00 11.85           C
ATOM    493  C   PHE A  87     -26.136 -50.467 230.849  1.00 11.60           C
ATOM    494  O   PHE A  87     -25.380 -49.711 230.255  1.00 12.40           O
ATOM    495  CB  PHE A  87     -26.288 -52.942 230.089  1.00 12.51           C
ATOM    496  CG  PHE A  87     -26.085 -52.484 228.668  1.00 15.74           C
ATOM    497  CD1 PHE A  87     -26.935 -51.562 228.089  1.00 15.57           C
ATOM    498  CD2 PHE A  87     -25.025 -52.934 227.923  1.00 19.30           C
ATOM    499  CE1 PHE A  87     -26.720 -51.067 226.873  1.00 17.43           C
ATOM    500  CE2 PHE A  87     -24.795 -52.429 226.612  1.00 22.27           C
ATOM    501  CZ  PHE A  87     -25.664 -51.484 226.119  1.00 22.60           C
ATOM    502  N   MET A  88     -27.354 -50.118 231.238  1.00 13.09           N
ATOM    503  CA  MET A  88     -27.877 -48.764 230.984  1.00 12.37           C
ATOM    504  C   MET A  88     -26.993 -47.705 231.631  1.00 11.83           C
ATOM    505  O   MET A  88     -26.674 -46.662 231.028  1.00 14.49           O
ATOM    506  CB  MET A  88     -29.324 -48.640 231.484  1.00 14.40           C
ATOM    507  CG  MET A  88     -30.255 -49.555 230.722  1.00 15.05           C
ATOM    508  SD  MET A  88     -31.938 -49.537 231.516  1.00 28.81           S
ATOM    509  CE  MET A  88     -32.871 -50.709 230.491  1.00 28.13           C
ATOM    510  N   THR A  89     -26.569 -47.926 232.862  1.00 10.89           N
ATOM    511  CA  THR A  89     -25.759 -46.945 233.556  1.00 12.00           C
ATOM    512  C   THR A  89     -24.388 -46.916 232.944  1.00 11.49           C
ATOM    513  O   THR A  89     -23.775 -45.854 232.774  1.00 11.58           O
ATOM    514  CB  THR A  89     -25.713 -47.238 235.037  1.00 14.30           C
ATOM    515  CG2 THR A  89     -24.920 -46.176 235.724  1.00 12.28           C
ATOM    516  OG1 THR A  89     -27.068 -47.272 235.586  1.00 15.42           O
ATOM    517  N   MET A  90     -23.842 -48.071 232.584  1.00 10.87           N
ATOM    518  CA  MET A  90     -22.524 -48.031 231.984  1.00 12.50           C
ATOM    519  C   MET A  90     -22.616 -47.282 230.632  1.00 13.78           C
ATOM    520  O   MET A  90     -21.737 -46.506 230.222  1.00 13.45           O
ATOM    521  CB  MET A  90     -22.044 -49.484 231.836  1.00 14.74           C
ATOM    522  CG  MET A  90     -20.642 -49.590 231.451  1.00 17.27           C
ATOM    523  SD  MET A  90     -19.538 -49.055 232.778  1.00 16.97           S
ATOM    524  CE  MET A  90     -17.943 -49.460 232.042  1.00 19.45           C
ATOM    525  N   GLN A  91     -23.689 -47.427 229.866  1.00 12.96           N
ATOM    526  CA  GLN A  91     -23.847 -46.750 228.631  1.00 14.21           C
ATOM    527  C   GLN A  91     -23.932 -45.241 228.815  1.00 13.81           C
ATOM    528  O   GLN A  91     -23.313 -44.483 228.055  1.00 16.81           O
ATOM    529  CB  GLN A  91     -25.064 -47.337 227.884  1.00 15.16           C
ATOM    530  CG  GLN A  91     -25.387 -46.599 226.601  1.00 14.78           C
ATOM    531  CD  GLN A  91     -26.483 -47.309 225.879  1.00 20.33           C
ATOM    532  NE2 GLN A  91     -27.705 -47.251 226.439  1.00 19.41           N
ATOM    533  OE1 GLN A  91     -26.260 -47.930 224.805  1.00 22.71           O
ATOM    534  N   THR A  92     -24.651 -44.794 229.848  1.00 14.17           N
ATOM    535  CA  THR A  92     -24.676 -43.367 230.215  1.00 15.53           C
ATOM    536  C   THR A  92     -23.258 -42.828 230.470  1.00 14.50           C
ATOM    537  O   THR A  92     -22.904 -41.748 229.968  1.00 16.06           O
ATOM    538  CB  THR A  92     -25.575 -43.166 231.396  1.00 15.97           C
ATOM    539  CG2 THR A  92     -25.521 -41.669 231.841  1.00 18.41           C
ATOM    540  OG1 THR A  92     -26.925 -43.543 231.048  1.00 20.50           O
ATOM    541  N   ALA A  93     -22.457 -43.550 231.242  1.00 13.40           N
ATOM    542  CA  ALA A  93     -21.080 -43.190 231.577  1.00 14.27           C
ATOM    543  C   ALA A  93     -20.181 -43.108 230.401  1.00 15.26           C
ATOM    544  O   ALA A  93     -19.508 -42.121 230.128  1.00 14.70           O
ATOM    545  CB  ALA A  93     -20.543 -44.149 232.607  1.00 15.02           C
ATOM    546  N   LEU A  94     -20.228 -44.190 229.606  1.00 15.68           N
ATOM    547  CA  LEU A  94     -19.298 -44.311 228.531  1.00 16.15           C
ATOM    548  C   LEU A  94     -19.676 -43.258 227.493  1.00 15.76           C
ATOM    549  O   LEU A  94     -18.787 -42.686 226.858  1.00 18.30           O
ATOM    550  CB  LEU A  94     -19.291 -45.727 227.958  1.00 15.37           C
ATOM    551  CG  LEU A  94     -18.752 -46.795 228.875  1.00 17.87           C
ATOM    552  CD1 LEU A  94     -18.837 -48.112 228.085  1.00 15.41           C
ATOM    553  CD2 LEU A  94     -17.359 -46.603 229.373  1.00 20.90           C
ATOM    554  N   ASN A  95     -20.954 -42.940 227.352  1.00 16.67           N
ATOM    555  CA  ASN A  95     -21.390 -41.930 226.393  1.00 19.67           C
ATOM    556  C   ASN A  95     -20.921 -40.557 226.845  1.00 19.08           C
ATOM    557  O   ASN A  95     -20.549 -39.720 225.992  1.00 19.52           O
ATOM    558  CB  ASN A  95     -22.901 -41.939 226.177  1.00 21.82           C
ATOM    559  CG  ASN A  95     -23.355 -42.961 225.124  1.00 22.39           C
ATOM    560  ND2 ASN A  95     -24.643 -43.311 225.171  1.00 22.13           N
ATOM    561  OD1 ASN A  95     -22.589 -43.330 224.195  1.00 23.74           O
ATOM    562  N   SER A  96     -20.996 -40.285 228.138  1.00 18.57           N
ATOM    563  CA ASER A  96     -20.567 -38.986 228.664  0.50 18.59           C
ATOM    564  CA BSER A  96     -20.557 -38.991 228.677  0.50 18.68           C
ATOM    565  C   SER A  96     -19.047 -38.767 228.482  1.00 16.98           C
ATOM    566  O   SER A  96     -18.573 -37.629 228.209  1.00 19.26           O
ATOM    567  CB ASER A  96     -20.947 -38.804 230.134  0.50 19.45           C
ATOM    568  CB BSER A  96     -20.911 -38.830 230.156  0.50 19.56           C
ATOM    569  OG ASER A  96     -22.348 -38.601 230.312  0.50 21.26           O
ATOM    570  OG BSER A  96     -20.048 -39.571 231.015  0.50 20.56           O
ATOM    571  N   LEU A  97     -18.278 -39.824 228.654  1.00 15.94           N
ATOM    572  CA  LEU A  97     -16.857 -39.781 228.405  1.00 15.23           C
ATOM    573  C   LEU A  97     -16.593 -39.508 226.914  1.00 16.08           C
ATOM    574  O   LEU A  97     -15.892 -38.539 226.483  1.00 16.21           O
ATOM    575  CB  LEU A  97     -16.196 -41.080 228.830  1.00 17.06           C
ATOM    576  CG  LEU A  97     -14.707 -41.158 228.868  1.00 21.18           C
ATOM    577  CD1 LEU A  97     -14.130 -40.175 229.967  1.00 21.71           C
ATOM    578  CD2 LEU A  97     -14.299 -42.637 229.164  1.00 23.93           C
ATOM    579  N   ALA A  98     -17.157 -40.347 226.054  1.00 16.20           N
ATOM    580  CA  ALA A  98     -17.003 -40.149 224.617  1.00 17.37           C
ATOM    581  C   ALA A  98     -17.406 -38.768 224.152  1.00 18.10           C
ATOM    582  O   ALA A  98     -16.755 -38.179 223.290  1.00 21.57           O
ATOM    583  CB  ALA A  98     -17.752 -41.192 223.849  1.00 19.30           C
ATOM    584  N   GLY A  99     -18.484 -38.231 224.719  1.00 17.76           N
ATOM    585  CA  GLY A  99     -19.009 -36.937 224.340  1.00 17.99           C
ATOM    586  C   GLY A  99     -18.097 -35.815 224.746  1.00 16.44           C
ATOM    587  O   GLY A  99     -17.931 -34.842 224.003  1.00 18.19           O
ATOM    588  N   HIS A 100     -17.539 -35.926 225.915  1.00 16.60           N
ATOM    589  CA  HIS A 100     -16.469 -34.949 226.284  1.00 16.56           C
ATOM    590  C   HIS A 100     -15.342 -34.933 225.277  1.00 17.77           C
ATOM    591  O   HIS A 100     -14.934 -33.870 224.803  1.00 17.35           O
ATOM    592  CB  HIS A 100     -15.920 -35.133 227.717  1.00 17.41           C
ATOM    593  CG  HIS A 100     -14.878 -34.109 228.053  1.00 17.44           C
ATOM    594  CD2 HIS A 100     -13.557 -34.130 227.798  1.00 16.71           C
ATOM    595  ND1 HIS A 100     -15.152 -32.866 228.589  1.00 20.69           N
ATOM    596  CE1 HIS A 100     -14.029 -32.180 228.666  1.00 20.42           C
ATOM    597  NE2 HIS A 100     -13.038 -32.940 228.227  1.00 19.26           N
ATOM    598  N  ATYR A 101     -14.816 -36.076 224.901  0.50 16.93           N
ATOM    599  N  BTYR A 101     -14.842 -36.113 224.922  0.50 16.79           N
ATOM    600  CA ATYR A 101     -13.726 -36.055 223.957  0.50 18.20           C
ATOM    601  CA BTYR A 101     -13.717 -36.228 224.004  0.50 17.76           C
ATOM    602  C  ATYR A 101     -14.141 -35.429 222.611  0.50 18.14           C
ATOM    603  C  BTYR A 101     -14.061 -35.656 222.590  0.50 18.44           C
ATOM    604  O  ATYR A 101     -13.424 -34.614 221.994  0.50 18.75           O
ATOM    605  O  BTYR A 101     -13.172 -35.108 221.908  0.50 19.64           O
ATOM    606  CB ATYR A 101     -13.214 -37.460 223.743  0.50 19.05           C
ATOM    607  CB BTYR A 101     -13.190 -37.698 223.918  0.50 18.47           C
ATOM    608  CG ATYR A 101     -12.388 -37.558 222.522  0.50 21.99           C
ATOM    609  CG BTYR A 101     -12.573 -38.330 225.208  0.50 17.51           C
ATOM    610  CD1ATYR A 101     -11.084 -37.095 222.506  0.50 23.94           C
ATOM    611  CD2ATYR A 101     -12.914 -38.114 221.370  0.50 25.90           C
ATOM    612  CD1BTYR A 101     -11.708 -37.616 226.055  0.50 18.99           C
ATOM    613  CD2BTYR A 101     -12.826 -39.651 225.525  0.50 19.59           C
ATOM    614  CE1ATYR A 101     -10.341 -37.177 221.368  0.50 27.91           C
ATOM    615  CE2ATYR A 101     -12.183 -38.217 220.239  0.50 28.26           C
ATOM    616  CE1BTYR A 101     -11.159 -38.228 227.212  0.50 19.19           C
ATOM    617  CE2BTYR A 101     -12.250 -40.251 226.648  0.50 18.74           C
ATOM    618  CZ ATYR A 101     -10.891 -37.746 220.239  0.50 30.20           C
ATOM    619  CZ BTYR A 101     -11.436 -39.506 227.481  0.50 18.06           C
ATOM    620  OH ATYR A 101     -10.138 -37.846 219.097  0.50 33.61           O
ATOM    621  OH BTYR A 101     -10.932 -40.165 228.597  0.50 23.33           O
ATOM    622  N   SER A 102     -15.325 -35.809 222.161  1.00 18.76           N
ATOM    623  CA  SER A 102     -15.778 -35.368 220.851  1.00 20.05           C
ATOM    624  C   SER A 102     -16.005 -33.858 220.846  1.00 19.80           C
ATOM    625  O   SER A 102     -15.624 -33.210 219.878  1.00 20.33           O
ATOM    626  CB  SER A 102     -16.969 -36.193 220.432  1.00 22.30           C
ATOM    627  OG  SER A 102     -18.156 -35.794 221.106  1.00 22.81           O
ATOM    628  N   SER A 103     -16.489 -33.287 221.944  1.00 19.63           N
ATOM    629  CA  SER A 103     -16.759 -31.868 222.021  1.00 19.83           C
ATOM    630  C   SER A 103     -15.527 -31.022 222.365  1.00 18.58           C
ATOM    631  O   SER A 103     -15.343 -29.925 221.791  1.00 19.98           O
ATOM    632  CB  SER A 103     -17.882 -31.566 223.025  1.00 22.47           C
ATOM    633  OG  SER A 103     -19.135 -32.053 222.566  1.00 23.53           O
ATOM    634  N   TYR A 104     -14.703 -31.557 223.263  1.00 18.80           N
ATOM    635  CA  TYR A 104     -13.537 -30.857 223.831  1.00 17.85           C
ATOM    636  C   TYR A 104     -12.308 -31.753 223.820  1.00 17.52           C
ATOM    637  O   TYR A 104     -11.814 -32.158 224.885  1.00 19.28           O
ATOM    638  CB  TYR A 104     -13.841 -30.438 225.262  1.00 17.98           C
ATOM    639  CG  TYR A 104     -14.971 -29.453 225.389  1.00 19.99           C
ATOM    640  CD1 TYR A 104     -14.843 -28.161 224.856  1.00 21.72           C
ATOM    641  CD2 TYR A 104     -16.177 -29.824 225.984  1.00 25.82           C
ATOM    642  CE1 TYR A 104     -15.857 -27.248 224.967  1.00 26.44           C
ATOM    643  CE2 TYR A 104     -17.210 -28.915 226.065  1.00 27.73           C
ATOM    644  CZ  TYR A 104     -17.034 -27.640 225.568  1.00 27.72           C
ATOM    645  OH  TYR A 104     -18.045 -26.694 225.639  1.00 32.19           O
ATOM    646  N   PRO A 105     -11.833 -32.080 222.590  1.00 18.66           N
ATOM    647  CA  PRO A 105     -10.745 -33.050 222.477  1.00 20.96           C
ATOM    648  C   PRO A 105      -9.436 -32.666 223.132  1.00 22.87           C
ATOM    649  O   PRO A 105      -8.672 -33.579 223.509  1.00 25.51           O
ATOM    650  CB  PRO A 105     -10.559 -33.225 220.962  1.00 22.15           C
ATOM    651  CG  PRO A 105     -11.183 -32.045 220.364  1.00 22.89           C
ATOM    652  CD  PRO A 105     -12.348 -31.684 221.275  1.00 19.72           C
ATOM    653  N   ASN A 106      -9.206 -31.379 223.318  1.00 22.25           N
ATOM    654  CA  ASN A 106      -7.963 -30.920 223.896  1.00 24.00           C
ATOM    655  C   ASN A 106      -8.076 -30.346 225.314  1.00 21.53           C
ATOM    656  O   ASN A 106      -7.110 -29.785 225.810  1.00 24.12           O
ATOM    657  CB  ASN A 106      -7.305 -29.972 222.886  1.00 25.70           C
ATOM    658  CG  ASN A 106      -6.897 -30.698 221.649  1.00 28.45           C
ATOM    659  ND2 ASN A 106      -7.438 -30.291 220.514  1.00 33.78           N
ATOM    660  OD1 ASN A 106      -6.178 -31.687 221.729  1.00 36.38           O
ATOM    661  N   ARG A 107      -9.224 -30.548 225.961  1.00 19.39           N
ATOM    662  CA  ARG A 107      -9.399 -30.171 227.353  1.00 18.98           C
ATOM    663  C   ARG A 107      -9.605 -31.348 228.258  1.00 18.26           C
ATOM    664  O   ARG A 107     -10.149 -32.391 227.853  1.00 19.56           O
ATOM    665  CB  ARG A 107     -10.519 -29.175 227.532  1.00 18.13           C
ATOM    666  CG  ARG A 107     -10.227 -27.871 226.761  1.00 21.53           C
ATOM    667  CD  ARG A 107     -11.329 -26.817 226.902  1.00 21.69           C
ATOM    668  NE  ARG A 107     -11.716 -26.634 228.287  1.00 20.33           N
ATOM    669  CZ  ARG A 107     -12.910 -26.149 228.625  1.00 23.55           C
ATOM    670  NH1 ARG A 107     -13.698 -25.719 227.654  1.00 21.45           N
ATOM    671  NH2 ARG A 107     -13.296 -26.093 229.913  1.00 23.58           N
ATOM    672  N   PRO A 108      -9.136 -31.211 229.495  1.00 18.53           N
ATOM    673  CA  PRO A 108      -9.328 -32.315 230.456  1.00 17.25           C
ATOM    674  C   PRO A 108     -10.732 -32.465 230.910  1.00 16.68           C
ATOM    675  O   PRO A 108     -11.517 -31.564 230.798  1.00 18.43           O
ATOM    676  CB  PRO A 108      -8.459 -31.936 231.631  1.00 18.28           C
ATOM    677  CG  PRO A 108      -8.075 -30.582 231.467  1.00 20.75           C
ATOM    678  CD  PRO A 108      -8.385 -30.106 230.094  1.00 19.07           C
ATOM    679  N   LEU A 109     -11.087 -33.630 231.425  1.00 17.03           N
ATOM    680  CA  LEU A 109     -12.387 -33.836 232.021  1.00 16.47           C
ATOM    681  C   LEU A 109     -12.505 -32.888 233.218  1.00 17.62           C
ATOM    682  O   LEU A 109     -11.675 -32.900 234.083  1.00 18.19           O
ATOM    683  CB  LEU A 109     -12.534 -35.284 232.509  1.00 17.22           C
ATOM    684  CG  LEU A 109     -12.394 -36.412 231.516  1.00 19.70           C
ATOM    685  CD1 LEU A 109     -12.490 -37.750 232.273  1.00 17.00           C
ATOM    686  CD2 LEU A 109     -13.436 -36.298 230.532  1.00 23.09           C
ATOM    687  N   PRO A 110     -13.593 -32.116 233.265  1.00 19.03           N
ATOM    688  CA  PRO A 110     -13.806 -31.303 234.430  1.00 20.09           C
ATOM    689  C   PRO A 110     -14.049 -32.157 235.685  1.00 18.01           C
ATOM    690  O   PRO A 110     -14.600 -33.247 235.625  1.00 18.16           O
ATOM    691  CB  PRO A 110     -15.050 -30.456 234.080  1.00 19.49           C
ATOM    692  CG  PRO A 110     -15.477 -30.802 232.772  1.00 23.56           C
ATOM    693  CD  PRO A 110     -14.620 -31.951 232.231  1.00 20.19           C
ATOM    694  N   GLU A 111     -13.647 -31.630 236.817  1.00 20.03           N
ATOM    695  CA  GLU A 111     -13.830 -32.322 238.091  1.00 20.46           C
ATOM    696  C   GLU A 111     -15.262 -32.777 238.290  1.00 19.30           C
ATOM    697  O   GLU A 111     -15.492 -33.859 238.862  1.00 18.92           O
ATOM    698  CB  GLU A 111     -13.417 -31.431 239.256  1.00 23.26           C
ATOM    699  CG  GLU A 111     -11.898 -31.120 239.282  1.00 29.99           C
ATOM    700  CD  GLU A 111     -11.021 -32.388 239.187  1.00 39.32           C
ATOM    701  OE1 GLU A 111     -11.257 -33.334 239.999  1.00 43.29           O
ATOM    702  OE2 GLU A 111     -10.121 -32.422 238.289  1.00 45.20           O
ATOM    703  N   LYS A 112     -16.229 -31.984 237.845  1.00 19.81           N
ATOM    704  CA  LYS A 112     -17.632 -32.300 238.060  1.00 19.80           C
ATOM    705  C   LYS A 112     -18.081 -33.529 237.238  1.00 18.16           C
ATOM    706  O   LYS A 112     -18.878 -34.351 237.717  1.00 19.80           O
ATOM    707  CB  LYS A 112     -18.536 -31.131 237.825  1.00 21.93           C
ATOM    708  CG  LYS A 112     -18.456 -30.267 238.996  1.00 24.60           C
ATOM    709  CD  LYS A 112     -19.326 -29.125 238.903  1.00 26.84           C
ATOM    710  CE  LYS A 112     -19.203 -28.299 240.165  1.00 30.66           C
ATOM    711  NZ  LYS A 112     -19.946 -27.032 239.881  1.00 32.08           N
ATOM    712  N   LEU A 113     -17.509 -33.659 236.042  1.00 17.79           N
ATOM    713  CA  LEU A 113     -17.769 -34.850 235.224  1.00 17.18           C
ATOM    714  C   LEU A 113     -17.085 -36.064 235.821  1.00 17.02           C
ATOM    715  O   LEU A 113     -17.681 -37.131 235.934  1.00 16.37           O
ATOM    716  CB  LEU A 113     -17.321 -34.590 233.799  1.00 17.91           C
ATOM    717  CG  LEU A 113     -17.638 -35.680 232.798  1.00 19.56           C
ATOM    718  CD1 LEU A 113     -19.075 -36.065 232.884  1.00 20.63           C
ATOM    719  CD2 LEU A 113     -17.236 -35.186 231.399  1.00 17.85           C
ATOM    720  N   LYS A 114     -15.856 -35.879 236.283  1.00 16.72           N
ATOM    721  CA  LYS A 114     -15.109 -37.006 236.912  1.00 15.86           C
ATOM    722  C   LYS A 114     -15.910 -37.520 238.123  1.00 15.71           C
ATOM    723  O   LYS A 114     -16.105 -38.735 238.340  1.00 16.00           O
ATOM    724  CB  LYS A 114     -13.701 -36.558 237.285  1.00 16.64           C
ATOM    725  CG  LYS A 114     -12.768 -36.245 236.170  1.00 17.97           C
ATOM    726  CD  LYS A 114     -11.425 -36.000 236.736  1.00 20.72           C
ATOM    727  CE  LYS A 114     -10.527 -35.118 235.957  1.00 27.24           C
ATOM    728  NZ  LYS A 114      -9.497 -34.570 236.941  1.00 32.66           N
ATOM    729  N   ALA A 115     -16.413 -36.606 238.949  1.00 16.86           N
ATOM    730  CA  ALA A 115     -17.213 -37.007 240.070  1.00 16.04           C
ATOM    731  C   ALA A 115     -18.477 -37.783 239.652  1.00 16.74           C
ATOM    732  O   ALA A 115     -18.793 -38.808 240.269  1.00 16.48           O
ATOM    733  CB  ALA A 115     -17.570 -35.779 240.903  1.00 18.24           C
ATOM    734  N   ARG A 116     -19.175 -37.325 238.650  1.00 16.84           N
ATOM    735  CA  ARG A 116     -20.369 -38.029 238.135  1.00 17.03           C
ATOM    736  C   ARG A 116     -20.015 -39.415 237.581  1.00 17.05           C
ATOM    737  O   ARG A 116     -20.688 -40.420 237.885  1.00 16.59           O
ATOM    738  CB  ARG A 116     -21.057 -37.227 237.057  1.00 18.57           C
ATOM    739  CG  ARG A 116     -22.374 -37.899 236.630  1.00 21.77           C
ATOM    740  CD  ARG A 116     -23.061 -37.106 235.537  1.00 29.91           C
ATOM    741  NE  ARG A 116     -23.543 -35.857 236.107  1.00 35.58           N
ATOM    742  CZ  ARG A 116     -23.779 -34.733 235.431  1.00 40.75           C
ATOM    743  NH1 ARG A 116     -23.594 -34.673 234.108  1.00 42.97           N
ATOM    744  NH2 ARG A 116     -24.203 -33.647 236.098  1.00 43.65           N
ATOM    745  N   LEU A 117     -18.970 -39.460 236.786  1.00 15.83           N
ATOM    746  CA  LEU A 117     -18.504 -40.786 236.290  1.00 15.00           C
ATOM    747  C   LEU A 117     -18.225 -41.787 237.406  1.00 14.65           C
ATOM    748  O   LEU A 117     -18.644 -42.999 237.335  1.00 16.55           O
ATOM    749  CB  LEU A 117     -17.259 -40.645 235.411  1.00 14.17           C
ATOM    750  CG  LEU A 117     -17.457 -40.013 234.048  1.00 17.35           C
ATOM    751  CD1 LEU A 117     -16.078 -39.578 233.453  1.00 17.54           C
ATOM    752  CD2 LEU A 117     -18.233 -41.017 233.092  1.00 17.82           C
ATOM    753  N   GLU A 118     -17.572 -41.343 238.459  1.00 15.73           N
ATOM    754  CA  GLU A 118     -17.296 -42.188 239.569  1.00 18.07           C
ATOM    755  C   GLU A 118     -18.563 -42.681 240.259  1.00 15.97           C
ATOM    756  O   GLU A 118     -18.690 -43.858 240.578  1.00 16.93           O
ATOM    757  CB  GLU A 118     -16.287 -41.504 240.484  1.00 20.13           C
ATOM    758  CG  GLU A 118     -15.930 -42.298 241.598  1.00 21.06           C
ATOM    759  CD  GLU A 118     -15.296 -43.660 241.263  1.00 20.05           C
ATOM    760  OE1 GLU A 118     -14.664 -43.919 240.184  1.00 18.33           O
ATOM    761  OE2 GLU A 118     -15.381 -44.530 242.140  1.00 20.56           O
ATOM    762  N   GLN A 119     -19.579 -41.831 240.421  1.00 17.38           N
ATOM    763  CA  GLN A 119     -20.874 -42.253 240.996  1.00 18.49           C
ATOM    764  C   GLN A 119     -21.535 -43.310 240.146  1.00 16.30           C
ATOM    765  O   GLN A 119     -22.016 -44.310 240.679  1.00 15.75           O
ATOM    766  CB  GLN A 119     -21.798 -41.048 241.130  1.00 22.00           C
ATOM    767  CG  GLN A 119     -21.324 -39.972 242.150  1.00 29.29           C
ATOM    768  CD  GLN A 119     -22.216 -38.687 242.186  1.00 38.11           C
ATOM    769  NE2 GLN A 119     -22.017 -37.844 243.217  1.00 42.38           N
ATOM    770  OE1 GLN A 119     -23.048 -38.460 241.288  1.00 40.63           O
ATOM    771  N   GLU A 120     -21.487 -43.076 238.861  1.00 15.20           N
ATOM    772  CA  GLU A 120     -22.016 -44.027 237.826  1.00 15.06           C
ATOM    773  C   GLU A 120     -21.338 -45.345 237.880  1.00 15.03           C
ATOM    774  O   GLU A 120     -21.991 -46.369 237.874  1.00 14.02           O
ATOM    775  CB  GLU A 120     -21.939 -43.398 236.414  1.00 14.79           C
ATOM    776  CG  GLU A 120     -22.976 -42.305 236.241  1.00 16.22           C
ATOM    777  CD  GLU A 120     -22.791 -41.480 235.036  1.00 16.98           C
ATOM    778  OE1 GLU A 120     -21.643 -41.325 234.518  1.00 23.65           O
ATOM    779  OE2 GLU A 120     -23.765 -40.811 234.684  1.00 28.23           O
ATOM    780  N   PHE A 121     -20.023 -45.345 237.961  1.00 12.60           N
ATOM    781  CA  PHE A 121     -19.231 -46.625 238.091  1.00 12.08           C
ATOM    782  C   PHE A 121     -19.694 -47.385 239.322  1.00 12.95           C
ATOM    783  O   PHE A 121     -19.809 -48.606 239.319  1.00 13.46           O
ATOM    784  CB  PHE A 121     -17.751 -46.366 238.112  1.00 13.57           C
ATOM    785  CG  PHE A 121     -17.176 -45.786 236.825  1.00 13.81           C
ATOM    786  CD1 PHE A 121     -17.760 -45.993 235.569  1.00 14.67           C
ATOM    787  CD2 PHE A 121     -15.954 -45.056 236.859  1.00 17.37           C
ATOM    788  CE1 PHE A 121     -17.194 -45.392 234.423  1.00 14.98           C
ATOM    789  CE2 PHE A 121     -15.436 -44.512 235.723  1.00 16.14           C
ATOM    790  CZ  PHE A 121     -16.047 -44.721 234.501  1.00 13.85           C
ATOM    791  N   LYS A 122     -19.771 -46.688 240.453  1.00 14.89           N
ATOM    792  CA  LYS A 122     -20.216 -47.311 241.671  1.00 16.17           C
ATOM    793  C   LYS A 122     -21.624 -47.908 241.512  1.00 16.35           C
ATOM    794  O   LYS A 122     -21.910 -49.053 241.929  1.00 16.85           O
ATOM    795  CB  LYS A 122     -20.147 -46.285 242.816  1.00 18.77           C
ATOM    796  CG  LYS A 122     -18.770 -46.226 243.352  1.00 23.80           C
ATOM    797  CD  LYS A 122     -18.718 -45.320 244.543  1.00 30.18           C
ATOM    798  CE  LYS A 122     -18.303 -43.945 244.192  1.00 32.54           C
ATOM    799  NZ  LYS A 122     -17.865 -43.297 245.483  1.00 29.87           N
ATOM    800  N   GLN A 123     -22.485 -47.183 240.830  1.00 14.75           N
ATOM    801  CA  GLN A 123     -23.819 -47.677 240.565  1.00 15.36           C
ATOM    802  C   GLN A 123     -23.823 -48.917 239.693  1.00 13.77           C
ATOM    803  O   GLN A 123     -24.630 -49.804 239.929  1.00 15.88           O
ATOM    804  CB  GLN A 123     -24.679 -46.609 239.946  1.00 16.72           C
ATOM    805  CG  GLN A 123     -24.947 -45.438 240.837  1.00 20.07           C
ATOM    806  CD  GLN A 123     -25.491 -44.239 240.090  1.00 32.60           C
ATOM    807  NE2 GLN A 123     -25.328 -43.046 240.694  1.00 36.17           N
ATOM    808  OE1 GLN A 123     -26.033 -44.373 238.957  1.00 37.77           O
ATOM    809  N   VAL A 124     -22.921 -48.953 238.707  1.00 12.61           N
ATOM    810  CA  VAL A 124     -22.852 -50.137 237.795  1.00 11.78           C
ATOM    811  C   VAL A 124     -22.496 -51.319 238.676  1.00 13.52           C
ATOM    812  O   VAL A 124     -23.056 -52.443 238.551  1.00 13.85           O
ATOM    813  CB  VAL A 124     -21.845 -49.916 236.702  1.00 11.65           C
ATOM    814  CG1 VAL A 124     -21.533 -51.259 235.952  1.00 11.86           C
ATOM    815  CG2 VAL A 124     -22.426 -48.830 235.704  1.00 11.34           C
ATOM    816  N   GLU A 125     -21.490 -51.143 239.533  1.00 14.00           N
ATOM    817  CA  GLU A 125     -20.996 -52.274 240.329  1.00 15.79           C
ATOM    818  C   GLU A 125     -22.098 -52.803 241.254  1.00 15.74           C
ATOM    819  O   GLU A 125     -22.230 -54.012 241.439  1.00 15.68           O
ATOM    820  CB  GLU A 125     -19.779 -51.875 241.107  1.00 17.61           C
ATOM    821  CG  GLU A 125     -18.589 -51.526 240.239  1.00 19.03           C
ATOM    822  CD  GLU A 125     -17.372 -51.134 241.029  1.00 31.69           C
ATOM    823  OE1 GLU A 125     -17.487 -50.308 241.971  1.00 34.94           O
ATOM    824  OE2 GLU A 125     -16.313 -51.641 240.653  1.00 33.79           O
ATOM    825  N   LEU A 126     -22.857 -51.893 241.870  1.00 16.97           N
ATOM    826  CA  LEU A 126     -23.967 -52.242 242.730  1.00 18.27           C
ATOM    827  C   LEU A 126     -24.972 -53.037 241.914  1.00 17.57           C
ATOM    828  O   LEU A 126     -25.426 -54.109 242.378  1.00 18.12           O
ATOM    829  CB  LEU A 126     -24.589 -50.993 243.317  1.00 19.55           C
ATOM    830  CG  LEU A 126     -23.656 -50.368 244.337  1.00 24.37           C
ATOM    831  CD1 LEU A 126     -24.326 -49.066 244.781  1.00 29.23           C
ATOM    832  CD2 LEU A 126     -23.269 -51.307 245.573  1.00 26.68           C
ATOM    833  N   ALA A 127     -25.265 -52.571 240.704  1.00 15.48           N
ATOM    834  CA  ALA A 127     -26.264 -53.202 239.815  1.00 13.89           C
ATOM    835  C   ALA A 127     -25.804 -54.579 239.377  1.00 14.13           C
ATOM    836  O   ALA A 127     -26.615 -55.507 239.382  1.00 16.17           O
ATOM    837  CB  ALA A 127     -26.589 -52.332 238.598  1.00 15.37           C
ATOM    838  N   LEU A 128     -24.527 -54.743 239.085  1.00 14.00           N
ATOM    839  CA  LEU A 128     -24.022 -56.057 238.717  1.00 13.00           C
ATOM    840  C   LEU A 128     -24.243 -57.003 239.874  1.00 13.88           C
ATOM    841  O   LEU A 128     -24.618 -58.184 239.671  1.00 16.93           O
ATOM    842  CB  LEU A 128     -22.562 -56.042 238.374  1.00 13.62           C
ATOM    843  CG  LEU A 128     -22.263 -55.360 237.039  1.00 12.07           C
ATOM    844  CD1 LEU A 128     -20.791 -55.061 236.945  1.00 14.41           C
ATOM    845  CD2 LEU A 128     -22.696 -56.128 235.718  1.00 12.64           C
ATOM    846  N   ASP A 129     -23.987 -56.573 241.100  1.00 14.86           N
ATOM    847  CA  ASP A 129     -24.158 -57.545 242.230  1.00 17.36           C
ATOM    848  C   ASP A 129     -25.652 -57.862 242.468  1.00 19.16           C
ATOM    849  O   ASP A 129     -26.006 -59.010 242.771  1.00 19.19           O
ATOM    850  CB  ASP A 129     -23.507 -57.040 243.499  1.00 20.09           C
ATOM    851  CG  ASP A 129     -21.995 -57.256 243.562  1.00 27.19           C
ATOM    852  OD1 ASP A 129     -21.364 -57.795 242.608  1.00 28.32           O
ATOM    853  OD2 ASP A 129     -21.405 -56.856 244.603  1.00 33.95           O
ATOM    854  N   ARG A 130     -26.529 -56.853 242.384  1.00 17.54           N
ATOM    855  CA  ARG A 130     -27.953 -57.072 242.536  1.00 18.47           C
ATOM    856  C   ARG A 130     -28.476 -58.028 241.488  1.00 17.56           C
ATOM    857  O   ARG A 130     -29.229 -58.942 241.806  1.00 18.26           O
ATOM    858  CB  ARG A 130     -28.694 -55.777 242.421  1.00 21.57           C
ATOM    859  CG  ARG A 130     -28.529 -54.959 243.637  1.00 24.26           C
ATOM    860  CD  ARG A 130     -29.393 -53.704 243.574  1.00 32.59           C
ATOM    861  NE  ARG A 130     -28.615 -52.537 243.995  1.00 40.29           N
ATOM    862  CZ  ARG A 130     -29.134 -51.369 244.336  1.00 46.12           C
ATOM    863  NH1 ARG A 130     -30.459 -51.189 244.344  1.00 51.18           N
ATOM    864  NH2 ARG A 130     -28.314 -50.378 244.681  1.00 49.13           N
ATOM    865  N   GLU A 131     -28.082 -57.829 240.241  1.00 15.94           N
ATOM    866  CA  GLU A 131     -28.442 -58.729 239.121  1.00 15.59           C
ATOM    867  C   GLU A 131     -27.991 -60.187 239.394  1.00 16.25           C
ATOM    868  O   GLU A 131     -28.760 -61.098 239.198  1.00 17.19           O
ATOM    869  CB  GLU A 131     -27.853 -58.189 237.799  1.00 15.15           C
ATOM    870  CG  GLU A 131     -28.564 -56.849 237.426  1.00 15.72           C
ATOM    871  CD  GLU A 131     -27.786 -55.987 236.483  1.00 15.49           C
ATOM    872  OE1 GLU A 131     -26.739 -56.374 235.924  1.00 13.56           O
ATOM    873  OE2 GLU A 131     -28.238 -54.840 236.279  1.00 13.29           O
ATOM    874  N   ALA A 132     -26.785 -60.385 239.902  1.00 17.16           N
ATOM    875  CA  ALA A 132     -26.212 -61.734 240.085  1.00 18.38           C
ATOM    876  C   ALA A 132     -26.975 -62.471 241.143  1.00 21.19           C
ATOM    877  O   ALA A 132     -27.061 -63.674 241.060  1.00 23.82           O
ATOM    878  CB  ALA A 132     -24.719 -61.618 240.455  1.00 19.96           C
ATOM    879  N   LYS A 133     -27.553 -61.769 242.116  1.00 22.60           N
ATOM    880  CA  LYS A 133     -28.277 -62.441 243.221  1.00 25.21           C
ATOM    881  C   LYS A 133     -29.789 -62.558 242.975  1.00 27.10           C
ATOM    882  O   LYS A 133     -30.534 -63.134 243.777  1.00 29.32           O
ATOM    883  CB  LYS A 133     -27.926 -61.778 244.576  1.00 28.27           C
ATOM    884  CG  LYS A 133     -28.412 -60.391 244.828  1.00 29.45           C
ATOM    885  CD  LYS A 133     -28.074 -59.935 246.249  1.00 31.60           C
ATOM    886  CE  LYS A 133     -27.859 -58.433 246.405  1.00 32.81           C
ATOM    887  NZ  LYS A 133     -28.986 -57.750 247.071  1.00 38.07           N
ATOM    888  N   SER A 134     -30.268 -62.026 241.852  1.00 29.22           N
ATOM    889  CA  SER A 134     -31.708 -62.053 241.549  1.00 29.94           C
ATOM    890  C   SER A 134     -32.112 -63.441 241.068  1.00 36.07           C
ATOM    891  O   SER A 134     -31.264 -64.172 240.554  1.00 41.52           O
ATOM    892  CB  SER A 134     -32.087 -61.048 240.465  1.00 29.60           C
ATOM    893  OG  SER A 134     -31.847 -59.711 240.886  1.00 26.97           O
ATOM    894  OXT SER A 134     -33.302 -63.799 241.184  1.00 39.54           O
END
